# Supplementary material for: Predicting Dose-Dependent Carcinogenicity of Chemical Mixtures Using a Novel Hybrid Neural Network Framework and Mathematical Approach
Source: Toxics. 2023 Jul 12;11(7):605. doi: 10.3390/toxics11070605 (PMC10383376; doi:10.3390/toxics11070605)
Supplement: Supplementary file 1 [file toxics-11-00605-s001.zip]

Archive with 1 entries (1 files):
- toxics-2452577-supplementary.pdf
